# Supplementary material for: Effects of a Digitally-Enabled Healthy Eating and Physical Activity Diabetes Prevention Peer Support Program on Weight over 6-Months
Source: Nutrients. 2025 Nov 18;17(22):3599. doi: 10.3390/nu17223599 (PMC12655732; doi:10.3390/nu17223599)
Supplement: Supplementary file 1 [file nutrients-17-03599-s001.zip]

Archive with 1 entries (1 files):
- nutrients-3991277-supplementary.pdf
